# Supplementary material for: Remediation and upcycling of microplastics by algae with wastewater nutrient removal and bioproduction potential
Source: Nat Commun. 2025 Dec 22;16:11570. doi: 10.1038/s41467-025-67543-5 (PMC12748894; doi:10.1038/s41467-025-67543-5)
Supplement: Supplementary file 3 — Supplementary Data 1 [file 41467_2025_67543_MOESM3_ESM.xlsx]

## Sheet: Supplementary Data 1
Scenario	Flow	Unit	Electricity (Natural gas)	Renewable Electricity	Others (Medium &Solvent)	Direct CO2 Utilization	Biomass for Electricity (Displacement)	Bioplastics (Displacing Plastic Film)
S1	Acidification	kg SO2-Eq		0.00365	0.00039			-0.0026
S1	Climate change	kg CO2-Eq		0.727	0.0461	-3.33		-0.652
S1	Ecotoxicity: freshwater	kg 1,4-DCB-Eq		5.23	0.0218			-0.369
S1	Ecotoxicity: marine	kg 1,4-DCB-Eq		9130	82.5			-1170
S1	Ecotoxicity: terrestrial	kg 1,4-DCB-Eq		0.211	-0.00952			-0.0108
S1	Energy resources: non-renewable	MJ		7.82	0.534			-7.08
S1	Eutrophication	kg PO4-Eq		0.00183	0.000115	-0.00357		-0.00242
S1	Human toxicity	kg 1,4-DCB-Eq		25	0.0558			-1.8
S1	Material resources: metals/minerals	kg Sb-Eq		2.11e-05	1.02e-06			-9.39e-07
S1	Ozone depletion	kg CFC-11-Eq		4.45e-09	3.64e-07			-3.73e-09
S1	Photochemical oxidant formation	kg ethylene-Eq		0.000282	2.22e-05			-0.000164
S2	Acidification	kg SO2-Eq		0.00365	0.00039		-0.000607	-0.0026
S2	Climate change	kg CO2-Eq		0.727	0.0461	-3.33	-1.29	-0.652
S2	Ecotoxicity: freshwater	kg 1,4-DCB-Eq		5.23	0.0218		-0.158	-0.369
S2	Ecotoxicity: marine	kg 1,4-DCB-Eq		9130	82.5		-504	-1170
S2	Ecotoxicity: terrestrial	kg 1,4-DCB-Eq		0.211	-0.00952		-0.0108	-0.0108
S2	Energy resources: non-renewable	MJ		7.82	0.534		-21.4	-7.08
S2	Eutrophication	kg PO4-Eq		0.00183	0.000115	-0.00357	-0.000287	-0.00242
S2	Human toxicity	kg 1,4-DCB-Eq		25	0.0558		-1.45	-1.8
S2	Material resources: metals/minerals	kg Sb-Eq		2.11e-05	1.02e-06		-4.3e-07	-9.39e-07
S2	Ozone depletion	kg CFC-11-Eq		4.45e-09	3.64e-07		-1.02e-08	-3.73e-09
S2	Photochemical oxidant formation	kg ethylene-Eq		0.000282	2.22e-05		-0.000109	-0.000164
S3	Acidification	kg SO2-Eq	0.0116		0.00039			-0.0026
S3	Climate change	kg CO2-Eq	24.6		0.0461	-3.33		-0.652
S3	Ecotoxicity: freshwater	kg 1,4-DCB-Eq	3.01		0.0218			-0.369
S3	Ecotoxicity: marine	kg 1,4-DCB-Eq	9620		82.5			-1170
S3	Ecotoxicity: terrestrial	kg 1,4-DCB-Eq	0.207		-0.00952			-0.0108
S3	Energy resources: non-renewable	MJ	408		0.534			-7.08
S3	Eutrophication	kg PO4-Eq	0.00548		0.000115	-0.00357		-0.00242
S3	Human toxicity	kg 1,4-DCB-Eq	27.6		0.0558			-1.8
S3	Material resources: metals/minerals	kg Sb-Eq	8.21e-06		1.02e-06			-9.39e-07
S3	Ozone depletion	kg CFC-11-Eq	1.96e-07		3.64e-07			-3.73e-09
S3	Photochemical oxidant formation	kg ethylene-Eq	0.00208		2.22e-05			-0.000164
S4	Acidification	kg SO2-Eq	0.0116		0.00039		-0.000607	-0.0026
S4	Climate change	kg CO2-Eq	24.6		0.0461	-3.33	-1.29	-0.652
S4	Ecotoxicity: freshwater	kg 1,4-DCB-Eq	3.01		0.0218		-0.158	-0.369
S4	Ecotoxicity: marine	kg 1,4-DCB-Eq	9620		82.5		-504	-1170
S4	Ecotoxicity: terrestrial	kg 1,4-DCB-Eq	0.207		-0.00952		-0.0108	-0.0108
S4	Energy resources: non-renewable	MJ	408		0.534		-21.4	-7.08
S4	Eutrophication	kg PO4-Eq	0.00548		0.000115	-0.00357	-0.000287	-0.00242
S4	Human toxicity	kg 1,4-DCB-Eq	27.6		0.0558		-1.45	-1.8
S4	Material resources: metals/minerals	kg Sb-Eq	8.21e-06		1.02e-06		-4.3e-07	-9.39e-07
S4	Ozone depletion	kg CFC-11-Eq	1.96e-07		3.64e-07		-1.02e-08	-3.73e-09
S4	Photochemical oxidant formation	kg ethylene-Eq	0.00208		2.22e-05		-0.000109	-0.000164
Note: CML v4 (2016) methodology is used for evaluating environmental impacts.
